# Supplementary material for: Misuse of reporter score in microbial enrichment analysis
Source: Imeta. 2023 Feb 23;2(2):e95. doi: 10.1002/imt2.95 (PMC10989806; doi:10.1002/imt2.95)
Supplement: Supplementary file 2 — Supplementary information. [file IMT2-2-e95-s001.xlsx]

## Sheet: Table S1
Table S1. The simulated data.
pathway	KO_id	pvalues	p_cat
1	50	0.0156131	<0.05
1	127	0.247254	[0.2, 0.3)
1	37	0.935336	>0.5
1	149	0.837657	>0.5
1	19	0.567815	>0.5
1	104	0.613518	>0.5
1	179	0.24133	[0.2, 0.3)
1	53	0.195417	[0.1, 0.2)
1	162	0.245791	[0.2, 0.3)
1	158	0.603538	>0.5
1	82	0.754769	>0.5
1	185	0.129035	[0.1, 0.2)
1	182	0.593834	>0.5
1	189	0.193571	[0.1, 0.2)
1	108	0.419503	[0.4, 0.5]
1	31	0.207641	[0.2, 0.3)
1	4	0.0113426	<0.05
1	178	0.0114132	<0.05
1	121	0.166131	[0.1, 0.2)
1	20	0.386551	[0.3, 0.4)
1	172	0.049278	<0.05
1	88	0.376283	[0.3, 0.4)
1	166	0.817541	>0.5
1	170	0.0211553	<0.05
1	128	0.0362228	<0.05
1	72	0.995591	>0.5
1	180	0.0446695	<0.05
1	26	0.350949	[0.3, 0.4)
1	144	0.388119	[0.3, 0.4)
1	52	0.080588	[0.05, 0.1)
2	187	0.125192	[0.1, 0.2)
2	173	0.60664	>0.5
2	134	0.603067	>0.5
2	147	0.0241517	<0.05
2	57	0.584107	>0.5
2	33	0.0306447	<0.05
2	18	0.212528	[0.2, 0.3)
2	184	0.0265776	<0.05
2	63	0.00877259	<0.05
2	43	0.0490382	<0.05
2	185	0.129035	[0.1, 0.2)
2	40	0.0424716	<0.05
2	9	0.678486	>0.5
2	28	0.697236	>0.5
2	56	0.931205	>0.5
2	171	0.578946	>0.5
2	100	0.0146857	<0.05
2	102	0.0199022	<0.05
2	72	0.995591	>0.5
2	11	0.499267	[0.4, 0.5]
2	161	0.13866	[0.1, 0.2)
2	180	0.0446695	<0.05
2	157	0.0275657	<0.05
2	8	0.234512	[0.2, 0.3)
2	123	0.574752	>0.5
2	95	0.575594	>0.5
2	194	0.757542	>0.5
2	73	0.776841	>0.5
2	175	0.00298389	<0.05
3	90	0.0212915	<0.05
3	11	0.499267	[0.4, 0.5]
3	48	0.0433155	<0.05
3	108	0.419503	[0.4, 0.5]
3	109	0.775499	>0.5
3	77	0.0359734	<0.05
3	136	0.155823	[0.1, 0.2)
3	112	0.130659	[0.1, 0.2)
3	147	0.0241517	<0.05
3	96	0.00912459	<0.05
3	83	0.824102	>0.5
3	69	0.893464	>0.5
3	120	0.910074	>0.5
3	187	0.125192	[0.1, 0.2)
3	142	0.355882	[0.3, 0.4)
3	1	0.830429	>0.5
3	161	0.13866	[0.1, 0.2)
3	144	0.388119	[0.3, 0.4)
3	37	0.935336	>0.5
3	89	0.599624	>0.5
3	101	0.984449	>0.5
3	131	0.0778537	[0.05, 0.1)
3	97	0.854181	>0.5
4	196	0.683293	>0.5
4	9	0.678486	>0.5
4	47	0.424652	[0.4, 0.5]
4	69	0.893464	>0.5
4	17	0.685848	>0.5
4	185	0.129035	[0.1, 0.2)
4	25	0.707117	>0.5
4	72	0.995591	>0.5
4	56	0.931205	>0.5
4	103	0.446171	[0.4, 0.5]
4	108	0.419503	[0.4, 0.5]
4	107	0.125398	[0.1, 0.2)
4	83	0.824102	>0.5
4	120	0.910074	>0.5
4	110	0.586141	>0.5
4	156	0.847281	>0.5
4	82	0.754769	>0.5
4	1	0.830429	>0.5
4	101	0.984449	>0.5
4	78	0.821062	>0.5
4	54	0.707372	>0.5
4	97	0.854181	>0.5
4	160	0.484541	[0.4, 0.5]
4	45	0.711496	>0.5
4	41	0.33953	[0.3, 0.4)
4	137	0.654105	>0.5
4	99	0.684965	>0.5
4	190	0.42941	[0.4, 0.5]
4	169	0.140927	[0.1, 0.2)
4	67	0.294665	[0.2, 0.3)
4	59	0.341146	[0.3, 0.4)
4	158	0.603538	>0.5
4	21	0.278813	[0.2, 0.3)
4	105	0.850225	>0.5
4	51	0.545456	>0.5
4	23	0.0914119	[0.05, 0.1)
4	7	0.389528	[0.3, 0.4)
4	46	0.181495	[0.1, 0.2)
4	88	0.376283	[0.3, 0.4)
4	179	0.24133	[0.2, 0.3)
5	85	0.0570551	[0.05, 0.1)
5	113	0.0219286	<0.05
5	182	0.593834	>0.5
5	79	0.014307	<0.05
5	149	0.837657	>0.5
5	120	0.910074	>0.5
5	90	0.0212915	<0.05
5	128	0.0362228	<0.05
5	130	0.0216851	<0.05
5	73	0.776841	>0.5
5	157	0.0275657	<0.05
5	63	0.00877259	<0.05
5	142	0.355882	[0.3, 0.4)
5	153	0.466304	[0.4, 0.5]
5	75	0.86642	>0.5
5	176	0.0259743	<0.05
5	46	0.181495	[0.1, 0.2)
5	195	0.428276	[0.4, 0.5]
5	110	0.586141	>0.5
5	159	0.244316	[0.2, 0.3)
5	156	0.847281	>0.5
5	167	0.590554	>0.5
5	51	0.545456	>0.5
5	134	0.603067	>0.5
5	82	0.754769	>0.5
5	192	0.0215431	<0.05
5	196	0.683293	>0.5
5	143	0.32221	[0.3, 0.4)
5	174	0.00460525	<0.05
5	172	0.049278	<0.05
6	103	0.446171	[0.4, 0.5]
6	55	0.0246843	<0.05
6	54	0.707372	>0.5
6	6	0.0171589	<0.05
6	115	0.0158643	<0.05
6	198	0.76585	>0.5
6	85	0.0570551	[0.05, 0.1)
6	71	0.047208	<0.05
6	134	0.603067	>0.5
6	32	0.622907	>0.5
6	63	0.00877259	<0.05
6	62	0.0348235	<0.05
6	197	0.428932	[0.4, 0.5]
6	69	0.893464	>0.5
6	70	0.371737	[0.3, 0.4)
6	35	0.165667	[0.1, 0.2)
6	125	0.494588	[0.4, 0.5]
6	52	0.080588	[0.05, 0.1)
6	96	0.00912459	<0.05
6	126	0.0240466	<0.05
6	172	0.049278	<0.05
6	78	0.821062	>0.5
6	64	0.17435	[0.1, 0.2)
6	97	0.854181	>0.5
6	187	0.125192	[0.1, 0.2)
6	189	0.193571	[0.1, 0.2)
6	185	0.129035	[0.1, 0.2)
6	77	0.0359734	<0.05
6	122	0.410037	[0.4, 0.5]
6	88	0.376283	[0.3, 0.4)
6	192	0.0215431	<0.05
6	196	0.683293	>0.5
6	174	0.00460525	<0.05
7	116	0.744519	>0.5
7	197	0.428932	[0.4, 0.5]
7	40	0.0424716	<0.05
7	31	0.207641	[0.2, 0.3)
7	140	0.988928	>0.5
7	17	0.685848	>0.5
7	0	0.0207413	<0.05
7	18	0.212528	[0.2, 0.3)
7	53	0.195417	[0.1, 0.2)
7	198	0.76585	>0.5
7	70	0.371737	[0.3, 0.4)
7	157	0.0275657	<0.05
7	145	0.537472	>0.5
7	162	0.245791	[0.2, 0.3)
7	166	0.817541	>0.5
7	184	0.0265776	<0.05
7	153	0.466304	[0.4, 0.5]
7	6	0.0171589	<0.05
7	54	0.707372	>0.5
7	81	0.906816	>0.5
7	158	0.603538	>0.5
7	80	0.570375	>0.5
7	182	0.593834	>0.5
7	48	0.0433155	<0.05
7	174	0.00460525	<0.05
7	69	0.893464	>0.5
7	41	0.33953	[0.3, 0.4)
7	28	0.697236	>0.5
7	125	0.494588	[0.4, 0.5]
7	122	0.410037	[0.4, 0.5]
7	143	0.32221	[0.3, 0.4)
7	101	0.984449	>0.5
7	128	0.0362228	<0.05
7	159	0.244316	[0.2, 0.3)
7	35	0.165667	[0.1, 0.2)
8	50	0.0156131	<0.05
8	66	0.203016	[0.2, 0.3)
8	42	0.00578092	<0.05
8	45	0.711496	>0.5
8	37	0.935336	>0.5
8	164	0.0180894	<0.05
8	116	0.744519	>0.5
8	129	0.914378	>0.5
8	127	0.247254	[0.2, 0.3)
8	147	0.0241517	<0.05
8	14	0.0213176	<0.05
8	34	0.0342415	<0.05
8	156	0.847281	>0.5
8	53	0.195417	[0.1, 0.2)
8	81	0.906816	>0.5
8	28	0.697236	>0.5
8	40	0.0424716	<0.05
8	24	0.0364525	<0.05
8	44	0.710753	>0.5
8	10	0.81662	>0.5
8	188	0.0305512	<0.05
8	17	0.685848	>0.5
8	189	0.193571	[0.1, 0.2)
8	61	0.03172	<0.05
8	172	0.049278	<0.05
8	196	0.683293	>0.5
8	137	0.654105	>0.5
8	43	0.0490382	<0.05
8	126	0.0240466	<0.05
8	121	0.166131	[0.1, 0.2)
9	187	0.125192	[0.1, 0.2)
9	33	0.0306447	<0.05
9	62	0.0348235	<0.05
9	185	0.129035	[0.1, 0.2)
9	97	0.854181	>0.5
9	86	0.54401	>0.5
9	193	0.201012	[0.2, 0.3)
9	117	0.931198	>0.5
9	195	0.428276	[0.4, 0.5]
9	79	0.014307	<0.05
9	7	0.389528	[0.3, 0.4)
9	57	0.584107	>0.5
9	155	0.1722	[0.1, 0.2)
9	91	0.77442	>0.5
9	124	0.415596	[0.4, 0.5]
9	15	0.681998	>0.5
9	147	0.0241517	<0.05
9	171	0.578946	>0.5
9	29	0.338915	[0.3, 0.4)
9	177	0.0265914	<0.05
9	179	0.24133	[0.2, 0.3)
9	47	0.424652	[0.4, 0.5]
9	41	0.33953	[0.3, 0.4)
9	168	0.723263	>0.5
9	102	0.0199022	<0.05
9	12	0.0161479	<0.05
9	67	0.294665	[0.2, 0.3)
9	181	0.127691	[0.1, 0.2)
9	83	0.824102	>0.5
9	166	0.817541	>0.5
9	92	0.928876	>0.5
9	148	0.872571	>0.5
9	114	0.86173	>0.5
9	73	0.776841	>0.5
9	4	0.0113426	<0.05
9	173	0.60664	>0.5
10	2	0.620664	>0.5
10	3	0.164597	[0.1, 0.2)
10	132	0.89106	>0.5
10	5	0.150613	[0.1, 0.2)
10	133	0.478105	[0.4, 0.5]
10	135	0.643658	>0.5
10	138	0.453092	[0.4, 0.5]
10	139	0.0525537	[0.05, 0.1)
10	13	0.61471	>0.5
10	141	0.58736	>0.5
10	16	0.881684	>0.5
10	146	0.0961501	[0.05, 0.1)
10	22	0.0653227	[0.05, 0.1)
10	150	0.595361	>0.5
10	151	0.0368998	<0.05
10	152	0.352828	[0.3, 0.4)
10	154	0.690955	>0.5
10	27	0.763181	>0.5
10	30	0.737246	>0.5
10	163	0.719711	>0.5
10	36	0.645887	>0.5
10	165	0.0311976	<0.05
10	38	0.332018	[0.3, 0.4)
10	39	0.468311	[0.4, 0.5]
10	49	0.849586	>0.5
10	183	0.534901	>0.5
10	58	0.764062	>0.5
10	186	0.0196059	<0.05
10	60	0.0315488	<0.05
10	191	0.281483	[0.2, 0.3)
10	65	0.45693	[0.4, 0.5]
10	68	0.681629	>0.5
10	199	0.574013	>0.5
10	74	0.375626	[0.3, 0.4)
10	76	0.0361222	<0.05
10	84	0.791948	>0.5
10	87	0.327865	[0.3, 0.4)
10	93	0.835024	>0.5
10	94	0.0250918	<0.05
10	98	0.370213	[0.3, 0.4)
10	106	0.984346	>0.5
10	111	0.73187	>0.5
10	118	0.576664	>0.5
10	119	0.0125228	<0.05
10	105	0.850225	>0.5

## Sheet: Table S2
Table S2. List of the surveyed articles.
Paper	5-year Impact factors (by Jan. 25, 2023)	Year	Journal	Times cited	2015	2016	2017	2018	2019	2020	2021	2022	2023 (by Jan. 25, 2023)
Patil et al., 2005	13.451	2005	PNAS	423
Feng et al., 2015	17.764	2015	Nature Communications	675	6	37	58	70	92	120	142	150	0
Backhed et al., 2015	27.629	2015	Cell Host & Microbe	1552	21	119	149	166	227	256	322	290	2
Zhang et al., 2015	68.311	2015	Nature Medicine	928	11	78	106	120	137	158	170	145	3
Liu et al., 2016	5.516	2016	Scientific Reports	54	0	0	4	6	10	12	10	12	0
Zhang et al., 2017	5.516	2017	Scientific Reports	24	0	0	1	4	4	3	6	6	0
Wang et al., 2017	2.745	2017	Antonie Van Leeuwenhoek International Journal of General and Molecular Microbiology	21	0	0	2	1	1	8	5	4	0
Li et al., 2017	6.843	2017	Frontiers in Microbiology	36	0	0	0	6	7	6	9	8	0
He et al., 2017	8.439	2017	GigaScience	32	0	0	1	4	7	5	6	9	0
Jin et al., 2017	8.439	2017	GigaScience	46	0	0	0	8	6	8	15	9	0
Chen et al., 2017	17.764	2017	Nature Communications	335	0	0	0	22	53	58	96	104	2
Zhang et al., 2017 (2)	6.883	2017	Molecular Nutrition & Food Research	55	0	0	0	4	11	17	14	9	0
Jie et al., 2017	17.764	2017	Nature Communications	654	0	0	1	47	95	154	183	170	4
Cui et al., 2018	5.516	2018	Scientific Reports	155	0	0	0	3	28	37	41	46	0
Zhang et al., 2018	8.877	2018	Frontiers in Immunology	37	0	0	0	2	7	9	9	9	1
Zhu et al., 2018	19.813	2018	Microbiome	108	0	0	0	0	12	15	40	41	0
Li et al., 2018	8.439	2018	GigaScience	23	0	0	0	0	3	6	5	9	0
Wang et al., 2019	3.093	2019	Medical Science Monitor	26	0	0	0	0	0	8	11	7	0
Liu et al., 2019	5.143	2019	Microorganisms	26	0	0	0	0	0	4	9	13	0
Liu et al., 2019 (2)	5.365	2019	Applied Microbiology and Biotechnology	22	0	0	0	0	1	5	10	6	0
Zhong et al., 2019	10.481	2019	EBioMedicine	61	0	0	0	0	0	11	19	31	0
Zhou et al., 2020	10.516	2020	Journal of Autoimmunity	66	0	0	0	0	1	6	20	38	1
Li et al., 2020	11.139	2020	Bioresource Technology	23	0	0	0	0	0	2	9	12	0
Zhu et al., 2020	17.764	2020	Nature Communications	117	0	0	0	0	0	8	46	61	2
Zou et al., 2020	7.185	2020	Nutrients	23	0	0	0	0	0	3	9	10	1
Ye et al., 2020	11.724	2020	Gut Microbes	32	0	0	0	0	1	5	18	8	0
Huang et al., 2020	2.956	2020	Journal of Medical Microbiology	11	0	0	0	0	0	0	4	7	0
Wang et al., 2020	7.571	2020	Science China Life Sciences	5	0	0	0	0	0	0	2	3	0
Liao et al., 2020	9.036	2020	mSystems	11	0	0	0	0	0	0	4	7	0
Chiu et al., 2020	11.454	2020	Allergy	16	0	0	0	0	0	1	6	9	0
Zheng et al., 2020	10.298	2020	Clinical Microbiology and Infection	4	0	0	0	0	0	0	1	3	0
Wang et al., 2021	6.34	2021	Frontiers in Cellular and Infection Microbiology	13	0	0	0	0	0	0	2	11	0
Chu et al., 2021	9.667	2021	NPJ Biofilms and Microbiomes	30	0	0	0	0	0	0	3	27	0
Ming et al., 2021	15.579	2021	Genome Medicine	6	0	0	0	0	0	0	1	5	0
Li et al., 2021	6.34	2021	Frontiers in Cellular and Infection Microbiology	1	0	0	0	0	0	0	0	1	0
Mei et al., 2021	8.877	2021	Frontiers in Immunology	5	0	0	0	0	0	0	0	5	0
Lu et al., 2021	6.34	2021	Frontiers in Cellular and Infection Microbiology	1	0	0	0	0	0	0	0	1	0
Hayashi et al., 2021	6.221	2021	Frontiers in Cardiovascular Medicine	5	0	0	0	0	0	0	0	5	0
Xiao et al, 2022	9.657	2022	NPJ science of food	1	0	0	0	0	0	0	0	1	0
Zhang et al, 2022	8.113	2022	Microbiology Spectrum	1	0	0	0	0	0	0	0	0	1
Xu et al, 2022	6.122	2022	Frontiers in Oncology	0	0	0	0	0	0	0	0	0	0
Gan et al, 2022	6.843	2022	Frontiers in Microbiology	0	0	0	0	0	0	0	0	0	0
Fang et al, 2022	6.122	2022	Frontiers in Oncology	1	0	0	0	0	0	0	0	1	0
Li et al, 2022	14.257	2022	Small	2	0	0	0	0	0	0	0	2	0
Li et al, 2023	8.113	2023	Microbiology Spectrum	0	0	0	0	0	0	0	0	0	0
Wang et al, 2023	1.044	2023	All Life	0	0	0	0	0	0	0	0	0	0

## Sheet: Table S3
Table S3. List of commonly used methods for microbial enrichment analysis.
Method	Type	Notes	Link	Related articles
Hypergeometric test / Fisher' exact test	algorithm	The most common method used in enrichment analysis. There are many enrichment analysis platforms or software developed based on it, including DAVID, clusterprofile, etc.	NA	PMID: 17182697
Gene set enrichment analysis (GSEA)	software	Gene Set Enrichment Analysis (GSEA) is a computational method that determines whether an a priori defined set of genes shows statistically significant, concordant differences between two biological states (e.g. phenotypes).	https://www.gsea-msigdb.org/gsea/index.jsp	PMID: 16199517
Clusterprofiler	R package	ClusterProfiler automates the process of biological-term classification and the enrichment analysis of gene clusters, which calculates enrichment test for GO terms and KEGG pathways based on hypergeometric distribution.	https://bioconductor.org/packages/release/bioc/html/clusterProfiler.html	PMID: 34557778
Reporter score	algorithm	The plus or minus sign of reporter score does not represent regulation direction.	NA	PMID: 15710883
Reporter feature analysis	algorithm	Reporter feature can achieve enrichment ananlysis for non-directional, mixed-directional up/down-regulation, and distinct-directional up/down-regulation classes.	NA	PMID: 18261202
Piano	R package	Piano is a R package that implements the Reporter Features algorithm. Piano performs gene set analysis using various statistical methods, from different gene level statistics and a wide range of gene-set collections. Furthermore, the Piano package contains functions for combining the results of multiple runs of gene set analyses.	https://www.bioconductor.org/packages/release/bioc/html/piano.html	PMID: 23444143
